# Supplementary material for: Carbolithiation of N-alkenyl ureas and N-alkenyl carbamates
Source: Beilstein J Org Chem. 2013 Mar 28;9:628–32. doi: 10.3762/bjoc.9.70 (PMC3628850; doi:10.3762/bjoc.9.70)
Supplement: File 3 — cif file for E-10. [file Beilstein_J_Org_Chem-09-628-s003.txt]

  
data_s3386abs 
  
_audit_creation_method            SHELXL-97 
_chemical_name_systematic 
; 
 ? 
; 
#------------------------------------------------------------------------------ 
_publ_requested_journal               ' ENTER JOURNAL NAME HERE' 
  
_publ_contact_author 
; 
    Madeleine Helliwell 
; 
_publ_contact_letter 
; 
    ENTER TEXT OF LETTER 
; 
  
_publ_requested_coeditor_name          ? 
_publ_contact_author_phone            ' ENTER PHONE NUMBER ' 
_publ_contact_author_fax              ' ENTER FAX NUMBER ' 
_publ_contact_author_email            ' ENTER EMAIL ADDRESS ' 
loop_ 
_publ_author_name 
_publ_author_address 
' FIRST AUTHORS NAME ' 
; 
  FIRST AUTHORS ADDRESS 
; 
  
_publ_section_title 
; 
    ENTER SECTION TITLE 
; 
  
_publ_section_abstract 
; 
    ENTER ABSTRACT 
; 
  
_publ_section_exptl_prep 
; 
    ENTER EXPERIMENTAL SECTION 
; 
  
_publ_section_exptl_refinement 
; 
  
The structure was solved by the direct methods
and there are two molecules in the asymmetric unit. 
All non-H atoms were refined anisotropically. 
H atoms were included in calculated positions. 
The crystal was twinned arising from the fact that the 
cell could be transformed to a cell with C-centred orthorhombic
symmetry. A twin matrix in the instruction file
(1 0 0/ 0 -1 0 / -1 0 -1) was used to account for the twinning. 
The twin fraction refined to a value of 0.523(2). 

  
  
  
; 
  
_publ_section_comment 
; 
    ENTER TEXT 
; 
  
_publ_section_references 
; 
Bruker (2001). <i>SMART</i> (Version 5.625), <i>SADABS</i> (Version 2.03a) and
<i>SHELXTL</i> (Version 6.12). Bruker AXS Inc., Madison, Wisconsin, USA.

Bruker (2002). <i>SAINT</i>. Version 6.36a. Bruker AXS Inc., Madison,
Wisconsin, USA.

M. C. Burla, R. Caliandro, M. Camalli, B. Carrozzini, 
 G. L. Cascarano, L. De Caro,C. Giacovazzo, G. Polidori 
 and R. Spagna 
 SIR2004: an improved tool for crystal structure determination 
 and refinement 
 J. Appl. Cryst. (2005). 38, 381-388 

Sheldrick, G. M. (1997). SHELXS-97 and SHELXL-97.
University of G\"ottingen, Germany.

Sheldrick, G, M. (2005). CELL_NOW. University
of G\"ottingen, Germany.

Sheldrick, G, M. (2007). TWINABS. University
of G\"ottingen, Germany.

Spek, A.L. (2003) J.Appl.Cryst. 36, 2003, 7-13. 

  
; 
  
_publ_section_acknowledgements 
; 
    ENTER ACKNOWLEDGEMENTS 
; 
  
_publ_section_table_legends 
; 
    ENTER TABLE LEGENDS 
; 
  
_publ_section_figure_captions 
; 
    ENTER FIGURE CAPTIONS 
;
_chemical_name_common             ? 
_chemical_melting_point           ? 
_chemical_formula_moiety          ? 
_chemical_formula_sum 
 'C15 H21 N O2' 
_chemical_formula_weight          247.33 
  
loop_ 
 _atom_type_symbol 
 _atom_type_description 
 _atom_type_scat_dispersion_real 
 _atom_type_scat_dispersion_imag 
 _atom_type_scat_source 
 'C'  'C'   0.0033   0.0016 
 'International Tables Vol C Tables 4.2.6.8 and 6.1.1.4' 
 'H'  'H'   0.0000   0.0000 
 'International Tables Vol C Tables 4.2.6.8 and 6.1.1.4' 
 'N'  'N'   0.0061   0.0033 
 'International Tables Vol C Tables 4.2.6.8 and 6.1.1.4' 
 'O'  'O'   0.0106   0.0060 
 'International Tables Vol C Tables 4.2.6.8 and 6.1.1.4' 
  
_symmetry_cell_setting            Monoclinic 
_symmetry_space_group_name_H-M    P2(1) 
  
loop_ 
 _symmetry_equiv_pos_as_xyz 
 'x, y, z' 
 '-x, y+1/2, -z' 
  
_cell_length_a                    7.626(4) 
_cell_length_b                    25.042(12) 
_cell_length_c                    8.473(4) 
_cell_angle_alpha                 90.00 
_cell_angle_beta                  116.762(8) 
_cell_angle_gamma                 90.00 
_cell_volume                      1444.8(12) 
_cell_formula_units_Z             4 
_cell_measurement_temperature     100(2) 
_cell_measurement_reflns_used     788 
_cell_measurement_theta_min       2.69 
_cell_measurement_theta_max       25.94 
  
_exptl_crystal_description        block 
_exptl_crystal_colour             colourless 
_exptl_crystal_size_max           0.40 
_exptl_crystal_size_mid           0.40 
_exptl_crystal_size_min           0.35 
_exptl_crystal_density_meas       ? 
_exptl_crystal_density_diffrn     1.137 
_exptl_crystal_density_method     'not measured' 
_exptl_crystal_F_000              536 
_exptl_absorpt_coefficient_mu     0.075 
_exptl_absorpt_correction_type   multi-scan 
_exptl_absorpt_correction_T_min   0.692
_exptl_absorpt_correction_T_max   1.000
_exptl_absorpt_process_details    'SADABS'
  
_exptl_special_details 
; 
 ? 
; 
  
_diffrn_ambient_temperature       100(2) 
_diffrn_radiation_wavelength      0.71073 
_diffrn_radiation_type            MoK\a 
_diffrn_radiation_source          'fine-focus sealed tube' 
_diffrn_radiation_monochromator   graphite 
_diffrn_measurement_device_type   'CCD area detector' 
_diffrn_measurement_method        'phi and omega scans' 
_diffrn_detector_area_resol_mean  ? 
_diffrn_standards_number          ? 
_diffrn_standards_interval_count  ? 
_diffrn_standards_interval_time   ? 
_diffrn_standards_decay_%         ? 
_diffrn_reflns_number             6817 
_diffrn_reflns_av_R_equivalents   0.0487 
_diffrn_reflns_av_sigmaI/netI     0.0606 
_diffrn_reflns_limit_h_min        -9 
_diffrn_reflns_limit_h_max        8 
_diffrn_reflns_limit_k_min        -29 
_diffrn_reflns_limit_k_max        28 
_diffrn_reflns_limit_l_min        -10 
_diffrn_reflns_limit_l_max        10 
_diffrn_reflns_theta_min          2.44 
_diffrn_reflns_theta_max          25.02 
_reflns_number_total              2591 
_reflns_number_gt                 2272 
_reflns_threshold_expression      >2sigma(I) 
  
_computing_data_collection        'Bruker SMART' 
_computing_cell_refinement        'Bruker SMART' 
_computing_data_reduction         'Bruker SAINT' 
_computing_structure_solution     'SHELXS-97 (Sheldrick, 1990)' 
_computing_structure_refinement   'SHELXL-97 (Sheldrick, 1997)' 
_computing_molecular_graphics     'Bruker SHELXTL' 
_computing_publication_material   'Bruker SHELXTL' 
  
_refine_special_details 
; 
 Refinement of F^2^ against ALL reflections.  The weighted R-factor wR and 
 goodness of fit S are based on F^2^, conventional R-factors R are based 
 on F, with F set to zero for negative F^2^. The threshold expression of 
 F^2^ > 2sigma(F^2^) is used only for calculating R-factors(gt) etc. and is 
 not relevant to the choice of reflections for refinement.  R-factors based 
 on F^2^ are statistically about twice as large as those based on F, and R- 
 factors based on ALL data will be even larger. 
; 
  
_refine_ls_structure_factor_coef  Fsqd 
_refine_ls_matrix_type            full 
_refine_ls_weighting_scheme       calc 
_refine_ls_weighting_details 
 'calc w=1/[\s^2^(Fo^2^)+(0.0575P)^2^+0.0000P] where P=(Fo^2^+2Fc^2^)/3' 
_atom_sites_solution_primary      direct 
_atom_sites_solution_secondary    difmap 
_atom_sites_solution_hydrogens    geom 
_refine_ls_hydrogen_treatment    constr
_refine_ls_extinction_method      none 
_refine_ls_extinction_coef        ? 
_refine_ls_number_reflns          2591 
_refine_ls_number_parameters      336 
_refine_ls_number_restraints      1 
_refine_ls_R_factor_all           0.0567 
_refine_ls_R_factor_gt            0.0456 
_refine_ls_wR_factor_ref          0.1039 
_refine_ls_wR_factor_gt           0.0991 
_refine_ls_goodness_of_fit_ref    1.062 
_refine_ls_restrained_S_all       1.062 
_refine_ls_shift/su_max           0.003 
_refine_ls_shift/su_mean          0.000 
  
loop_ 
 _atom_site_label 
 _atom_site_type_symbol 
 _atom_site_fract_x 
 _atom_site_fract_y 
 _atom_site_fract_z 
 _atom_site_U_iso_or_equiv 
 _atom_site_adp_type 
 _atom_site_occupancy 
 _atom_site_symmetry_multiplicity 
 _atom_site_calc_flag 
 _atom_site_refinement_flags 
 _atom_site_disorder_assembly 
 _atom_site_disorder_group 
O1 O 0.1443(6) 0.31424(13) -0.0176(5) 0.0240(9) Uani 1 1 d . . . 
O2 O 0.2183(6) 0.40312(13) 0.0257(5) 0.0281(9) Uani 1 1 d . . . 
N1 N 0.2741(7) 0.34759(16) 0.2553(6) 0.0225(10) Uani 1 1 d . . . 
C1 C 0.0254(8) 0.2833(2) 0.2493(7) 0.0228(12) Uani 1 1 d . . . 
C2 C -0.1096(9) 0.3229(2) 0.2343(7) 0.0255(13) Uani 1 1 d . . . 
H2 H -0.0662 0.3588 0.2630 0.031 Uiso 1 1 calc R . . 
C3 C -0.3056(8) 0.3109(2) 0.1785(8) 0.0252(13) Uani 1 1 d . . . 
H3 H -0.3953 0.3382 0.1716 0.030 Uiso 1 1 calc R . . 
C4 C -0.3714(9) 0.2582(2) 0.1320(8) 0.0340(15) Uani 1 1 d . . . 
H4 H -0.5056 0.2494 0.0935 0.041 Uiso 1 1 calc R . . 
C5 C -0.2383(9) 0.2194(2) 0.1432(8) 0.0329(14) Uani 1 1 d . . . 
H5 H -0.2817 0.1836 0.1124 0.039 Uiso 1 1 calc R . . 
C6 C -0.0454(9) 0.2314(2) 0.1975(7) 0.0294(14) Uani 1 1 d . . . 
H6 H 0.0425 0.2041 0.2002 0.035 Uiso 1 1 calc R . . 
C7 C 0.2362(8) 0.2971(2) 0.3157(8) 0.0223(13) Uani 1 1 d . . . 
C8 C 0.3854(9) 0.2699(2) 0.4337(8) 0.0313(14) Uani 1 1 d . . . 
H8 H 0.5130 0.2815 0.4556 0.038 Uiso 1 1 calc R . . 
C9 C 0.3738(10) 0.2221(2) 0.5382(8) 0.0336(14) Uani 1 1 d . . . 
H9A H 0.2377 0.2171 0.5178 0.050 Uiso 1 1 calc R . . 
H9B H 0.4579 0.2282 0.6644 0.050 Uiso 1 1 calc R . . 
H9C H 0.4182 0.1901 0.5000 0.050 Uiso 1 1 calc R . . 
C10 C 0.3620(9) 0.3912(2) 0.3795(8) 0.0316(15) Uani 1 1 d . . . 
H10A H 0.4690 0.4070 0.3612 0.047 Uiso 1 1 calc R . . 
H10B H 0.4139 0.3775 0.5006 0.047 Uiso 1 1 calc R . . 
H10C H 0.2622 0.4185 0.3605 0.047 Uiso 1 1 calc R . . 
C11 C 0.2100(8) 0.3585(2) 0.0803(7) 0.0220(12) Uani 1 1 d . . . 
C12 C 0.0573(9) 0.3178(2) -0.2131(7) 0.0259(13) Uani 1 1 d . . . 
C13 C 0.2083(9) 0.3360(2) -0.2697(7) 0.0308(13) Uani 1 1 d . . . 
H13A H 0.2387 0.3738 -0.2394 0.046 Uiso 1 1 calc R . . 
H13B H 0.1567 0.3314 -0.3977 0.046 Uiso 1 1 calc R . . 
H13C H 0.3281 0.3147 -0.2088 0.046 Uiso 1 1 calc R . . 
C14 C -0.1235(9) 0.3542(2) -0.2803(8) 0.0321(14) Uani 1 1 d . . . 
H14A H -0.2140 0.3412 -0.2356 0.048 Uiso 1 1 calc R . . 
H14B H -0.1895 0.3538 -0.4098 0.048 Uiso 1 1 calc R . . 
H14C H -0.0825 0.3907 -0.2385 0.048 Uiso 1 1 calc R . . 
C15 C -0.0012(10) 0.2602(2) -0.2686(7) 0.0341(15) Uani 1 1 d . . . 
H15A H 0.1166 0.2377 -0.2229 0.051 Uiso 1 1 calc R . . 
H15B H -0.0683 0.2580 -0.3979 0.051 Uiso 1 1 calc R . . 
H15C H -0.0896 0.2478 -0.2209 0.051 Uiso 1 1 calc R . . 
O3 O 0.8355(6) 0.53073(13) 0.3458(5) 0.0240(10) Uani 1 1 d . . . 
O4 O 0.7603(6) 0.44136(14) 0.3062(5) 0.0286(10) Uani 1 1 d . . . 
N2 N 0.7007(7) 0.49652(15) 0.0735(6) 0.0241(11) Uani 1 1 d . . . 
C16 C 0.9465(8) 0.56068(19) 0.0746(6) 0.0221(11) Uani 1 1 d . . . 
C17 C 1.0852(9) 0.5214(2) 0.0895(7) 0.0261(13) Uani 1 1 d . . . 
H17 H 1.0437 0.4854 0.0592 0.031 Uiso 1 1 calc R . . 
C18 C 1.2780(9) 0.5341(2) 0.1469(7) 0.0295(13) Uani 1 1 d . . . 
H18 H 1.3696 0.5071 0.1558 0.035 Uiso 1 1 calc R . . 
C19 C 1.3410(9) 0.5864(2) 0.1924(8) 0.0340(15) Uani 1 1 d . . . 
H19 H 1.4754 0.5952 0.2320 0.041 Uiso 1 1 calc R . . 
C20 C 1.2088(10) 0.6252(2) 0.1801(9) 0.0351(15) Uani 1 1 d . . . 
H20 H 1.2527 0.6609 0.2130 0.042 Uiso 1 1 calc R . . 
C21 C 1.0137(9) 0.6131(2) 0.1207(8) 0.0284(13) Uani 1 1 d . . . 
H21 H 0.9234 0.6406 0.1107 0.034 Uiso 1 1 calc R . . 
C22 C 0.7398(8) 0.5467(2) 0.0105(7) 0.0237(13) Uani 1 1 d . . . 
C23 C 0.5836(8) 0.5739(2) -0.1093(7) 0.0255(13) Uani 1 1 d . . . 
H23 H 0.4575 0.5616 -0.1292 0.031 Uiso 1 1 calc R . . 
C24 C 0.5888(10) 0.6214(2) -0.2135(8) 0.0375(16) Uani 1 1 d . . . 
H24A H 0.5535 0.6534 -0.1678 0.056 Uiso 1 1 calc R . . 
H24B H 0.4950 0.6164 -0.3379 0.056 Uiso 1 1 calc R . . 
H24C H 0.7213 0.6256 -0.2032 0.056 Uiso 1 1 calc R . . 
C25 C 0.6114(9) 0.4516(2) -0.0500(7) 0.0316(14) Uani 1 1 d . . . 
H25A H 0.7098 0.4235 -0.0260 0.047 Uiso 1 1 calc R . . 
H25B H 0.5644 0.4642 -0.1718 0.047 Uiso 1 1 calc R . . 
H25C H 0.5009 0.4372 -0.0341 0.047 Uiso 1 1 calc R . . 
C26 C 0.7677(8) 0.4852(2) 0.2475(7) 0.0242(12) Uani 1 1 d . . . 
C27 C 0.9225(8) 0.5274(2) 0.5383(7) 0.0253(12) Uani 1 1 d . . . 
C28 C 0.9844(10) 0.5858(2) 0.5919(8) 0.0344(15) Uani 1 1 d . . . 
H28A H 1.0808 0.5964 0.5511 0.052 Uiso 1 1 calc R . . 
H28B H 1.0430 0.5891 0.7209 0.052 Uiso 1 1 calc R . . 
H28C H 0.8689 0.6090 0.5379 0.052 Uiso 1 1 calc R . . 
C29 C 1.0971(8) 0.4921(2) 0.6075(7) 0.0306(14) Uani 1 1 d . . . 
H29A H 1.0559 0.4553 0.5692 0.046 Uiso 1 1 calc R . . 
H29B H 1.1626 0.4936 0.7369 0.046 Uiso 1 1 calc R . . 
H29C H 1.1883 0.5039 0.5621 0.046 Uiso 1 1 calc R . . 
C30 C 0.7706(10) 0.5098(2) 0.5991(8) 0.0307(15) Uani 1 1 d . . . 
H30A H 0.6569 0.5337 0.5488 0.046 Uiso 1 1 calc R . . 
H30B H 0.8292 0.5112 0.7284 0.046 Uiso 1 1 calc R . . 
H30C H 0.7285 0.4732 0.5591 0.046 Uiso 1 1 calc R . . 
  
loop_ 
 _atom_site_aniso_label 
 _atom_site_aniso_U_11 
 _atom_site_aniso_U_22 
 _atom_site_aniso_U_33 
 _atom_site_aniso_U_23 
 _atom_site_aniso_U_13 
 _atom_site_aniso_U_12 
O1 0.035(2) 0.0178(19) 0.0160(19) -0.0018(15) 0.0086(18) -0.0044(17) 
O2 0.036(2) 0.015(2) 0.032(2) 0.0008(17) 0.0135(18) -0.0038(16) 
N1 0.028(3) 0.017(2) 0.021(2) -0.0025(18) 0.009(2) -0.0027(19) 
C1 0.029(3) 0.022(3) 0.021(3) -0.001(2) 0.014(2) 0.002(2) 
C2 0.039(4) 0.010(3) 0.030(3) 0.004(2) 0.018(3) -0.002(2) 
C3 0.022(3) 0.025(3) 0.032(3) 0.003(2) 0.016(3) 0.000(2) 
C4 0.029(4) 0.029(3) 0.040(4) 0.003(3) 0.011(3) -0.002(2) 
C5 0.034(4) 0.023(3) 0.040(3) -0.001(3) 0.015(3) -0.008(3) 
C6 0.037(4) 0.015(3) 0.038(3) 0.003(2) 0.018(3) 0.005(2) 
C7 0.026(4) 0.018(3) 0.025(3) 0.005(2) 0.013(3) 0.003(2) 
C8 0.029(3) 0.031(4) 0.031(3) -0.004(2) 0.012(3) 0.001(3) 
C9 0.042(4) 0.029(3) 0.024(3) 0.003(2) 0.010(3) 0.008(3) 
C10 0.034(4) 0.025(3) 0.028(3) -0.005(3) 0.008(3) -0.006(3) 
C11 0.022(3) 0.017(3) 0.026(3) -0.007(2) 0.010(3) -0.004(2) 
C12 0.036(3) 0.019(3) 0.019(3) 0.000(2) 0.008(3) -0.003(3) 
C13 0.041(4) 0.029(3) 0.025(3) -0.001(2) 0.018(3) 0.003(3) 
C14 0.032(4) 0.029(3) 0.028(3) -0.002(3) 0.006(3) 0.001(2) 
C15 0.048(4) 0.025(3) 0.024(3) -0.004(2) 0.011(3) -0.008(3) 
O3 0.028(2) 0.0129(19) 0.031(2) -0.0014(16) 0.0129(19) 0.0046(17) 
O4 0.042(3) 0.0126(19) 0.026(2) 0.0009(17) 0.011(2) -0.0016(18) 
N2 0.030(3) 0.013(2) 0.028(3) -0.0023(18) 0.012(2) -0.0066(19) 
C16 0.025(3) 0.023(3) 0.015(3) 0.000(2) 0.006(2) -0.003(2) 
C17 0.032(3) 0.023(3) 0.021(3) 0.000(2) 0.010(3) 0.002(2) 
C18 0.023(3) 0.031(3) 0.032(3) 0.006(3) 0.010(3) 0.010(3) 
C19 0.030(4) 0.034(4) 0.031(3) 0.001(3) 0.007(3) -0.008(3) 
C20 0.034(4) 0.019(3) 0.048(4) -0.002(3) 0.015(3) -0.006(3) 
C21 0.035(4) 0.018(3) 0.029(3) 0.003(2) 0.012(3) -0.002(2) 
C22 0.036(3) 0.017(3) 0.021(3) 0.000(2) 0.015(3) -0.001(2) 
C23 0.022(3) 0.026(3) 0.030(3) 0.001(2) 0.013(3) 0.002(2) 
C24 0.043(4) 0.023(3) 0.042(4) 0.005(3) 0.016(3) 0.001(3) 
C25 0.047(4) 0.017(3) 0.027(3) -0.005(2) 0.014(3) -0.013(3) 
C26 0.017(3) 0.022(3) 0.031(3) -0.006(2) 0.009(3) -0.004(2) 
C27 0.029(3) 0.019(3) 0.023(3) -0.003(2) 0.007(3) 0.004(2) 
C28 0.045(4) 0.021(3) 0.033(3) -0.005(2) 0.014(3) -0.004(3) 
C29 0.027(3) 0.030(3) 0.030(3) -0.003(2) 0.009(3) -0.002(2) 
C30 0.046(4) 0.023(3) 0.022(3) -0.002(2) 0.014(3) -0.002(3) 
  
_geom_special_details 
; 
 All esds (except the esd in the dihedral angle between two l.s. planes) 
 are estimated using the full covariance matrix.  The cell esds are taken 
 into account individually in the estimation of esds in distances, angles 
 and torsion angles; correlations between esds in cell parameters are only 
 used when they are defined by crystal symmetry.  An approximate (isotropic) 
 treatment of cell esds is used for estimating esds involving l.s. planes. 
; 
  
loop_ 
 _geom_bond_atom_site_label_1 
 _geom_bond_atom_site_label_2 
 _geom_bond_distance 
 _geom_bond_site_symmetry_2 
 _geom_bond_publ_flag 
O1 C11 1.339(6) . ? 
O1 C12 1.485(6) . ? 
O2 C11 1.222(6) . ? 
N1 C11 1.364(7) . ? 
N1 C7 1.441(7) . ? 
N1 C10 1.454(7) . ? 
C1 C2 1.393(8) . ? 
C1 C6 1.400(7) . ? 
C1 C7 1.486(8) . ? 
C2 C3 1.382(8) . ? 
C2 H2 0.9500 . ? 
C3 C4 1.404(8) . ? 
C3 H3 0.9500 . ? 
C4 C5 1.377(9) . ? 
C4 H4 0.9500 . ? 
C5 C6 1.362(9) . ? 
C5 H5 0.9500 . ? 
C6 H6 0.9500 . ? 
C7 C8 1.316(8) . ? 
C8 C9 1.515(8) . ? 
C8 H8 0.9500 . ? 
C9 H9A 0.9800 . ? 
C9 H9B 0.9800 . ? 
C9 H9C 0.9800 . ? 
C10 H10A 0.9800 . ? 
C10 H10B 0.9800 . ? 
C10 H10C 0.9800 . ? 
C12 C13 1.504(8) . ? 
C12 C15 1.521(8) . ? 
C12 C14 1.531(8) . ? 
C13 H13A 0.9800 . ? 
C13 H13B 0.9800 . ? 
C13 H13C 0.9800 . ? 
C14 H14A 0.9800 . ? 
C14 H14B 0.9800 . ? 
C14 H14C 0.9800 . ? 
C15 H15A 0.9800 . ? 
C15 H15B 0.9800 . ? 
C15 H15C 0.9800 . ? 
O3 C26 1.369(7) . ? 
O3 C27 1.461(7) . ? 
O4 C26 1.216(7) . ? 
N2 C26 1.355(7) . ? 
N2 C22 1.448(6) . ? 
N2 C25 1.478(6) . ? 
C16 C21 1.400(7) . ? 
C16 C17 1.408(8) . ? 
C16 C22 1.460(8) . ? 
C17 C18 1.363(8) . ? 
C17 H17 0.9500 . ? 
C18 C19 1.388(8) . ? 
C18 H18 0.9500 . ? 
C19 C20 1.370(9) . ? 
C19 H19 0.9500 . ? 
C20 C21 1.373(9) . ? 
C20 H20 0.9500 . ? 
C21 H21 0.9500 . ? 
C22 C23 1.351(8) . ? 
C23 C24 1.492(8) . ? 
C23 H23 0.9500 . ? 
C24 H24A 0.9800 . ? 
C24 H24B 0.9800 . ? 
C24 H24C 0.9800 . ? 
C25 H25A 0.9800 . ? 
C25 H25B 0.9800 . ? 
C25 H25C 0.9800 . ? 
C27 C29 1.482(7) . ? 
C27 C30 1.529(8) . ? 
C27 C28 1.540(8) . ? 
C28 H28A 0.9800 . ? 
C28 H28B 0.9800 . ? 
C28 H28C 0.9800 . ? 
C29 H29A 0.9800 . ? 
C29 H29B 0.9800 . ? 
C29 H29C 0.9800 . ? 
C30 H30A 0.9800 . ? 
C30 H30B 0.9800 . ? 
C30 H30C 0.9800 . ? 
  
loop_ 
 _geom_angle_atom_site_label_1 
 _geom_angle_atom_site_label_2 
 _geom_angle_atom_site_label_3 
 _geom_angle 
 _geom_angle_site_symmetry_1 
 _geom_angle_site_symmetry_3 
 _geom_angle_publ_flag 
C11 O1 C12 119.7(4) . . ? 
C11 N1 C7 122.1(4) . . ? 
C11 N1 C10 117.3(5) . . ? 
C7 N1 C10 120.2(5) . . ? 
C2 C1 C6 117.9(5) . . ? 
C2 C1 C7 119.9(4) . . ? 
C6 C1 C7 122.2(5) . . ? 
C3 C2 C1 121.1(5) . . ? 
C3 C2 H2 119.4 . . ? 
C1 C2 H2 119.4 . . ? 
C2 C3 C4 119.7(5) . . ? 
C2 C3 H3 120.2 . . ? 
C4 C3 H3 120.2 . . ? 
C5 C4 C3 119.0(6) . . ? 
C5 C4 H4 120.5 . . ? 
C3 C4 H4 120.5 . . ? 
C6 C5 C4 121.2(5) . . ? 
C6 C5 H5 119.4 . . ? 
C4 C5 H5 119.4 . . ? 
C5 C6 C1 121.1(5) . . ? 
C5 C6 H6 119.5 . . ? 
C1 C6 H6 119.5 . . ? 
C8 C7 N1 118.7(5) . . ? 
C8 C7 C1 125.9(5) . . ? 
N1 C7 C1 115.1(5) . . ? 
C7 C8 C9 126.5(6) . . ? 
C7 C8 H8 116.8 . . ? 
C9 C8 H8 116.8 . . ? 
C8 C9 H9A 109.5 . . ? 
C8 C9 H9B 109.5 . . ? 
H9A C9 H9B 109.5 . . ? 
C8 C9 H9C 109.5 . . ? 
H9A C9 H9C 109.5 . . ? 
H9B C9 H9C 109.5 . . ? 
N1 C10 H10A 109.5 . . ? 
N1 C10 H10B 109.5 . . ? 
H10A C10 H10B 109.5 . . ? 
N1 C10 H10C 109.5 . . ? 
H10A C10 H10C 109.5 . . ? 
H10B C10 H10C 109.5 . . ? 
O2 C11 O1 126.2(5) . . ? 
O2 C11 N1 122.7(5) . . ? 
O1 C11 N1 111.0(5) . . ? 
O1 C12 C13 110.7(5) . . ? 
O1 C12 C15 102.1(4) . . ? 
C13 C12 C15 110.4(5) . . ? 
O1 C12 C14 109.0(5) . . ? 
C13 C12 C14 113.1(5) . . ? 
C15 C12 C14 111.0(5) . . ? 
C12 C13 H13A 109.5 . . ? 
C12 C13 H13B 109.5 . . ? 
H13A C13 H13B 109.5 . . ? 
C12 C13 H13C 109.5 . . ? 
H13A C13 H13C 109.5 . . ? 
H13B C13 H13C 109.5 . . ? 
C12 C14 H14A 109.5 . . ? 
C12 C14 H14B 109.5 . . ? 
H14A C14 H14B 109.5 . . ? 
C12 C14 H14C 109.5 . . ? 
H14A C14 H14C 109.5 . . ? 
H14B C14 H14C 109.5 . . ? 
C12 C15 H15A 109.5 . . ? 
C12 C15 H15B 109.5 . . ? 
H15A C15 H15B 109.5 . . ? 
C12 C15 H15C 109.5 . . ? 
H15A C15 H15C 109.5 . . ? 
H15B C15 H15C 109.5 . . ? 
C26 O3 C27 119.3(4) . . ? 
C26 N2 C22 122.9(4) . . ? 
C26 N2 C25 116.0(4) . . ? 
C22 N2 C25 120.4(4) . . ? 
C21 C16 C17 117.8(5) . . ? 
C21 C16 C22 121.8(5) . . ? 
C17 C16 C22 120.5(4) . . ? 
C18 C17 C16 120.9(5) . . ? 
C18 C17 H17 119.5 . . ? 
C16 C17 H17 119.5 . . ? 
C17 C18 C19 120.2(5) . . ? 
C17 C18 H18 119.9 . . ? 
C19 C18 H18 119.9 . . ? 
C20 C19 C18 119.9(6) . . ? 
C20 C19 H19 120.1 . . ? 
C18 C19 H19 120.1 . . ? 
C19 C20 C21 120.7(5) . . ? 
C19 C20 H20 119.7 . . ? 
C21 C20 H20 119.7 . . ? 
C20 C21 C16 120.6(6) . . ? 
C20 C21 H21 119.7 . . ? 
C16 C21 H21 119.7 . . ? 
C23 C22 N2 117.2(5) . . ? 
C23 C22 C16 126.7(5) . . ? 
N2 C22 C16 116.0(5) . . ? 
C22 C23 C24 126.7(6) . . ? 
C22 C23 H23 116.7 . . ? 
C24 C23 H23 116.7 . . ? 
C23 C24 H24A 109.5 . . ? 
C23 C24 H24B 109.5 . . ? 
H24A C24 H24B 109.5 . . ? 
C23 C24 H24C 109.5 . . ? 
H24A C24 H24C 109.5 . . ? 
H24B C24 H24C 109.5 . . ? 
N2 C25 H25A 109.5 . . ? 
N2 C25 H25B 109.5 . . ? 
H25A C25 H25B 109.5 . . ? 
N2 C25 H25C 109.5 . . ? 
H25A C25 H25C 109.5 . . ? 
H25B C25 H25C 109.5 . . ? 
O4 C26 N2 124.7(5) . . ? 
O4 C26 O3 125.3(5) . . ? 
N2 C26 O3 110.0(5) . . ? 
O3 C27 C29 110.5(4) . . ? 
O3 C27 C30 111.1(4) . . ? 
C29 C27 C30 112.1(5) . . ? 
O3 C27 C28 101.5(4) . . ? 
C29 C27 C28 110.4(5) . . ? 
C30 C27 C28 110.6(5) . . ? 
C27 C28 H28A 109.5 . . ? 
C27 C28 H28B 109.5 . . ? 
H28A C28 H28B 109.5 . . ? 
C27 C28 H28C 109.5 . . ? 
H28A C28 H28C 109.5 . . ? 
H28B C28 H28C 109.5 . . ? 
C27 C29 H29A 109.5 . . ? 
C27 C29 H29B 109.5 . . ? 
H29A C29 H29B 109.5 . . ? 
C27 C29 H29C 109.5 . . ? 
H29A C29 H29C 109.5 . . ? 
H29B C29 H29C 109.5 . . ? 
C27 C30 H30A 109.5 . . ? 
C27 C30 H30B 109.5 . . ? 
H30A C30 H30B 109.5 . . ? 
C27 C30 H30C 109.5 . . ? 
H30A C30 H30C 109.5 . . ? 
H30B C30 H30C 109.5 . . ? 
  
loop_ 
 _geom_torsion_atom_site_label_1 
 _geom_torsion_atom_site_label_2 
 _geom_torsion_atom_site_label_3 
 _geom_torsion_atom_site_label_4 
 _geom_torsion 
 _geom_torsion_site_symmetry_1 
 _geom_torsion_site_symmetry_2 
 _geom_torsion_site_symmetry_3 
 _geom_torsion_site_symmetry_4 
 _geom_torsion_publ_flag 
C6 C1 C2 C3 3.1(8) . . . . ? 
C7 C1 C2 C3 -177.8(5) . . . . ? 
C1 C2 C3 C4 -1.4(8) . . . . ? 
C2 C3 C4 C5 0.0(9) . . . . ? 
C3 C4 C5 C6 -0.3(10) . . . . ? 
C4 C5 C6 C1 2.1(9) . . . . ? 
C2 C1 C6 C5 -3.4(8) . . . . ? 
C7 C1 C6 C5 177.5(6) . . . . ? 
C11 N1 C7 C8 126.2(6) . . . . ? 
C10 N1 C7 C8 -61.4(7) . . . . ? 
C11 N1 C7 C1 -59.6(7) . . . . ? 
C10 N1 C7 C1 112.8(6) . . . . ? 
C2 C1 C7 C8 134.8(6) . . . . ? 
C6 C1 C7 C8 -46.2(9) . . . . ? 
C2 C1 C7 N1 -38.9(7) . . . . ? 
C6 C1 C7 N1 140.1(5) . . . . ? 
N1 C7 C8 C9 167.6(5) . . . . ? 
C1 C7 C8 C9 -5.9(10) . . . . ? 
C12 O1 C11 O2 -5.0(8) . . . . ? 
C12 O1 C11 N1 176.6(5) . . . . ? 
C7 N1 C11 O2 170.2(5) . . . . ? 
C10 N1 C11 O2 -2.4(8) . . . . ? 
C7 N1 C11 O1 -11.3(7) . . . . ? 
C10 N1 C11 O1 176.0(5) . . . . ? 
C11 O1 C12 C13 64.1(6) . . . . ? 
C11 O1 C12 C15 -178.4(5) . . . . ? 
C11 O1 C12 C14 -60.9(6) . . . . ? 
C21 C16 C17 C18 0.0(8) . . . . ? 
C22 C16 C17 C18 179.1(5) . . . . ? 
C16 C17 C18 C19 0.3(8) . . . . ? 
C17 C18 C19 C20 0.2(9) . . . . ? 
C18 C19 C20 C21 -0.9(10) . . . . ? 
C19 C20 C21 C16 1.2(10) . . . . ? 
C17 C16 C21 C20 -0.7(8) . . . . ? 
C22 C16 C21 C20 -179.8(6) . . . . ? 
C26 N2 C22 C23 -126.9(6) . . . . ? 
C25 N2 C22 C23 63.0(7) . . . . ? 
C26 N2 C22 C16 57.3(7) . . . . ? 
C25 N2 C22 C16 -112.8(6) . . . . ? 
C21 C16 C22 C23 44.0(8) . . . . ? 
C17 C16 C22 C23 -135.1(6) . . . . ? 
C21 C16 C22 N2 -140.7(5) . . . . ? 
C17 C16 C22 N2 40.3(7) . . . . ? 
N2 C22 C23 C24 -169.6(5) . . . . ? 
C16 C22 C23 C24 5.7(9) . . . . ? 
C22 N2 C26 O4 -169.9(5) . . . . ? 
C25 N2 C26 O4 0.6(8) . . . . ? 
C22 N2 C26 O3 13.1(7) . . . . ? 
C25 N2 C26 O3 -176.4(4) . . . . ? 
C27 O3 C26 O4 5.5(8) . . . . ? 
C27 O3 C26 N2 -177.5(5) . . . . ? 
C26 O3 C27 C29 60.4(6) . . . . ? 
C26 O3 C27 C30 -64.7(6) . . . . ? 
C26 O3 C27 C28 177.6(4) . . . . ? 
  
_diffrn_measured_fraction_theta_max    0.993 
_diffrn_reflns_theta_full              25.02 
_diffrn_measured_fraction_theta_full   0.993 
_refine_diff_density_max    0.231 
_refine_diff_density_min   -0.214 
_refine_diff_density_rms    0.051 
